# Supplementary material for: Detection of Single-Nucleotide and Copy Number Defects Underlying Hyperphenylalaninemia by Next-Generation Sequencing
Source: Biomedicines. 2023 Jul 4;11(7):1899. doi: 10.3390/biomedicines11071899 (PMC10377317; doi:10.3390/biomedicines11071899)
Supplement: Supplementary file 1 [file biomedicines-11-01899-s001.zip › Supplementary Materials S1.xlsx]

## Sheet: Foglio1
Supplementary Table S1: Biochemical and clinical parameters of HPA patients
Case	Sex	Age at onset/first event	PHE at diagnosis*	Metabolic Phenotype (HGMD database)**	Therapy	BH4 responsiveness	Developmental Delay/Intellectual Disability	Walking problems	Ataxia/Distonia	Epilepsy	Neopterin (mmol/Mol Cr;NR:0.67 - 8.87)	Biopterin (mmol/Mol Cr;NR:1.70 - 25.97)	QDPR enzyme activity (mU/mg) (NR:2.6 - 6.6)	Speech Delay	Axial Hypotonia	Limb Hypertonia	Parkinsonism	Nystagmus	Oculogyric Crisis	Attention Difficulties	Autistic Features	Other comorbidity phenomena
N° 1	M	birth	726	mPKU	diet	not responder	no	no	no	no	1.83	0.97	normal	no	no	no	no	no	no	no	no	no
N° 2	F	birth	678	cPKU	diet	not tested	no	no	no	no	4.36	1.73	normal	no	no	no	no	no	no	no	no	no
N° 3	M	birth	119	MHP	free diet	not tested	no	no	no	no	5,48 nmol/L	1,55 nmol/L	5,7 nmol/spot/m	no	no	no	no	no	no	no	no	no
N° 4	F	birth	1117	cPKU	diet	not tested ***	no	no	no	no	not tested ***	not tested ***	not tested ***	no	no	no	no	no	no	no	no	no
N° 5	M	birth	400	mPKU	diet	not tested	no	no	no	no	28,8 nmol/L	8,87 nmol/L	4,8 nmol/spot/m	no	no	no	no	no	no	no	no	no
N° 6	F	birth	154	MHP	free diet	not tested	no	no	no	no	not tested	not tested	not tested	no	no	no	no	no	no	no	no	no
N° 7	F	birth	193	mPKU	diet	not tested	no	no	no	no	NA	NA	NA	no	no	no	no	no	no	no	no	no
N° 8	F	birth	514	mPKU	diet	not know	no	no	no	no	normal	normal	normal	no	no	no	no	no	no	no	no	no
N° 9	M	birth	115	MHP	free diet	not tested	no	no	no	no	3,1 nmol/L	4,43 nmol/L	5,6 nmol/spot/m	no	no	no	no	no	no	no	no	no
N° 10	M	birth	194	mPKU/MHP	diet (Phe tollerance: 1700-1800 mg/die)	not tested	no	no	no	no	2.89	0.9	3,1 nmol/spot/m	no	no	no	no	no	no	no	no	no
N° 11	M	birth	363	mPKU	diet	not tested	no	no	no	no	17,4 nmol/L	5,80 nmol/L	4,3 nmol/spot/m	no	no	no	no	no	no	no	no	no
N° 12	F	birth	1930	mPKU	diet	not responder	no	no	no	no	normal	normal	normal	no	no	no	no	no	no	no	no	no
N° 13	F	birth	1271	cPKU	diet	not tested	no	no	no	no	NA	NA	NA	no	no	no	no	no	no	no	no	no
N° 14	F	birth	173	MHP	free diet	not tested	no	no	no	no	8,09 nmol/L	11,59 nmol/L	4,5 nmol/spot/m	no	no	no	no	no	no	no	no	no
N° 15	M	birth	224	MHP	free diet	not tested	no	no	no	no	8,02 nmol/L	2,23 nmol/L	4,4 nmol/spot/m	no	no	no	no	no	no	no	no	no
N° 16	F	birth	701	cPKU	diet	not tested	no	no	no	no	5,93 nmol/L	1,99 nmol/L	3,6 nmol/spot/m	no	no	no	no	no	no	no	no	no
N° 17	M	birth	149	MHP	free diet	not tested	no	no	no	no	5,53 nmol/L	3,12 nmol/L	3,3 nmol/spot/m	no	no	no	no	no	no	no	no	no
N° 18	F	birth	242	MHP	free diet	not tested	no	no	no	no	normal	normal	normal	no	no	no	no	no	no	no	no	no
cPKU: classic PKU; mPKU: mild PKU; MHP: mild hyperphenylalaninemia; NA: not available; NR: normal range.
* Phe at birth quantified by tandem mass-spectrometry.
** patients were assigned to these three phenotype categories according to their pre-treatment plasma Phe levels or dietary Phe tolerance.
