# Supplementary material for: Detection of Single-Nucleotide and Copy Number Defects Underlying Hyperphenylalaninemia by Next-Generation Sequencing
Source: Biomedicines. 2023 Jul 4;11(7):1899. doi: 10.3390/biomedicines11071899 (PMC10377317; doi:10.3390/biomedicines11071899)
Supplement: Supplementary file 1 [file biomedicines-11-01899-s001.zip › Supplementary Materials S2.xlsx]

## Sheet: Table S1
Table S1: Panel design
track name=IAD200334_Designed description=Covered_bases solution_type=236 AmpliSeq_Version=7.43 workflow=dna ionVersion=4.0 db=hg19 reference=hg19 type=bedDetail color=77,175,74 priority=2.0
chr2	73114493	73114685	ES19.SPR_1	.	Pool=1;SUBMITTED_REGION=SPR (ES19.SPR_1),SPR (ES19.SPR_2)
chr2	73114682	73114894	ES19.SPR_2	.	Pool=2;SUBMITTED_REGION=SPR (ES19.SPR_2),SPR (ES19.SPR_1)
chr2	73115283	73115517	ES19.SPR_3	.	Pool=1;SUBMITTED_REGION=SPR (ES19.SPR_3),SPR (ES19.SPR_4)
chr2	73115505	73115699	ES19.SPR_4	.	Pool=2;SUBMITTED_REGION=SPR (ES19.SPR_4),SPR (ES19.SPR_5),SPR (ES19.SPR_3)
chr2	73115687	73115869	ES19.SPR_5	.	Pool=1;SUBMITTED_REGION=SPR (ES19.SPR_5),SPR (ES19.SPR_4)
chr2	73118422	73118616	ES19.SPR_6	.	Pool=1;SUBMITTED_REGION=SPR (ES19.SPR_6),SPR (ES19.SPR_7)
chr2	73118603	73118816	ES19.SPR_7	.	Pool=2;SUBMITTED_REGION=SPR (ES19.SPR_7),SPR (ES19.SPR_6)
chr4	17488690	17488918	ES19.QDPR_1	.	Pool=2;SUBMITTED_REGION=QDPR (ES19.QDPR_1)
chr4	17492212	17492440	ES19.QDPR_2	.	Pool=1;SUBMITTED_REGION=QDPR (ES19.QDPR_2)
chr4	17493797	17494019	ES19.QDPR_3	.	Pool=2;SUBMITTED_REGION=QDPR (ES19.QDPR_3)
chr4	17503279	17503507	ES19.QDPR_4	.	Pool=1;SUBMITTED_REGION=QDPR (ES19.QDPR_4)
chr4	17505926	17506139	ES19.QDPR_5	.	Pool=2;SUBMITTED_REGION=QDPR (ES19.QDPR_5)
chr4	17510843	17511039	ES19.QDPR_6	.	Pool=1;SUBMITTED_REGION=QDPR (ES19.QDPR_6)
chr4	17513497	17513706	ES19.QDPR_7	.	Pool=2;SUBMITTED_REGION=QDPR (ES19.QDPR_7)
chr10	69556778	69556996	AMPL7171060536	.	GENE_ID=DNAJC12;Pool=1
chr10	69565265	69565487	AMPL7171059143	.	GENE_ID=DNAJC12;Pool=1
chr10	69565475	69565632	AMPL7171060602	.	GENE_ID=DNAJC12;Pool=2
chr10	69571199	69571422	AMPL7171060762	.	GENE_ID=DNAJC12;Pool=1
chr10	69571261	69571486	AMPL7171060500	.	GENE_ID=DNAJC12;Pool=2
chr10	69582964	69583165	AMPL7171059922	.	GENE_ID=DNAJC12;Pool=2
chr10	69597522	69597740	AMPL7171060890	.	GENE_ID=DNAJC12;Pool=1
chr10	69597707	69597930	AMPL7171058838	.	GENE_ID=DNAJC12;Pool=2
chr10	72643669	72643883	ES19.PCBD1_1	.	Pool=1;SUBMITTED_REGION=PCBD1 (ES19.PCBD1_1)
chr10	72644831	72645059	ES19.PCBD1_2	.	Pool=2;SUBMITTED_REGION=PCBD1 (ES19.PCBD1_2)
chr10	72645505	72645734	ES19.PCBD1_3	.	Pool=1;SUBMITTED_REGION=PCBD1 (ES19.PCBD1_3)
chr11	112097018	112097249	ES19.PTS_1	.	Pool=2;SUBMITTED_REGION=PTS (ES19.PTS_1)
chr11	112099288	112099459	ES19.PTS_2	.	Pool=1;SUBMITTED_REGION=PTS (ES19.PTS_2)
chr11	112100859	112101035	ES19.PTS_3	.	Pool=2;SUBMITTED_REGION=PTS (ES19.PTS_3)
chr11	112101301	112101499	ES19.PTS_4	.	Pool=1;SUBMITTED_REGION=PTS (ES19.PTS_4)
chr11	112103765	112103966	ES19.PTS_5	.	Pool=2;SUBMITTED_REGION=PTS (ES19.PTS_5),PTS (ES19.PTS_6)
chr11	112103954	112104182	ES19.PTS_6	.	Pool=1;SUBMITTED_REGION=PTS (ES19.PTS_7),PTS (ES19.PTS_6),PTS (ES19.PTS_5)
chr11	112104178	112104352	ES19.PTS_7	.	Pool=2;SUBMITTED_REGION=PTS (ES19.PTS_7),PTS (ES19.PTS_6)
chr12	103232758	103232859	ES19.PAH_1	.	Pool=1;SUBMITTED_REGION=PAH (ES19.PAH_1)
chr12	103232871	103233077	ES19.PAH_2	.	Pool=2;SUBMITTED_REGION=PAH (ES19.PAH_2)
chr12	103234141	103234331	ES19.PAH_3	.	Pool=1;SUBMITTED_REGION=PAH (ES19.PAH_3)
chr12	103237378	103237604	ES19.PAH_4	.	Pool=2;SUBMITTED_REGION=PAH (ES19.PAH_4)
chr12	103237999	103238221	ES19.PAH_5	.	Pool=1;SUBMITTED_REGION=PAH (ES19.PAH_5)
chr12	103240590	103240823	ES19.PAH_6	.	Pool=2;SUBMITTED_REGION=PAH (ES19.PAH_6)
chr12	103245375	103245606	ES19.PAH_7	.	Pool=1;SUBMITTED_REGION=PAH (ES19.PAH_7)
chr12	103246548	103246772	ES19.PAH_8	.	Pool=2;SUBMITTED_REGION=PAH (ES19.PAH_8)
chr12	103248895	103249127	ES19.PAH_9	.	Pool=1;SUBMITTED_REGION=PAH (ES19.PAH_9)
chr12	103260299	103260521	ES19.PAH_10	.	Pool=2;SUBMITTED_REGION=PAH (ES19.PAH_10)
chr12	103271167	103271393	ES19.PAH_11	.	Pool=1;SUBMITTED_REGION=PAH (ES19.PAH_11)
chr12	103288492	103288717	ES19.PAH_12	.	Pool=2;SUBMITTED_REGION=PAH (ES19.PAH_12)
chr12	103306525	103306720	ES19.PAH_13	.	Pool=1;SUBMITTED_REGION=PAH (ES19.PAH_13)
chr12	103310773	103310998	ES19.PAH_14	.	Pool=2;SUBMITTED_REGION=PAH (ES19.PAH_14)
chr14	55309654	55309874	ES19.GCH1_1	.	Pool=1;SUBMITTED_REGION=GCH1 (ES19.GCH1_1)
chr14	55310474	55310680	ES19.GCH1_2	.	Pool=1;SUBMITTED_REGION=GCH1 (ES19.GCH1_2),GCH1 (ES19.GCH1_3)
chr14	55310668	55310869	ES19.GCH1_3	.	Pool=2;SUBMITTED_REGION=GCH1 (ES19.GCH1_3),GCH1 (ES19.GCH1_2)
chr14	55312420	55312622	ES19.GCH1_4	.	Pool=2;SUBMITTED_REGION=GCH1 (ES19.GCH1_4)
chr14	55313675	55313886	ES19.GCH1_5	.	Pool=1;SUBMITTED_REGION=GCH1 (ES19.GCH1_5)
chr14	55326365	55326563	ES19.GCH1_6	.	Pool=2;SUBMITTED_REGION=GCH1 (ES19.GCH1_6)
chr14	55331964	55332165	ES19.GCH1_7	.	Pool=1;SUBMITTED_REGION=GCH1 (ES19.GCH1_7)
chr14	55368958	55369183	ES19.GCH1_8	.	Pool=2;SUBMITTED_REGION=GCH1 (ES19.GCH1_8),GCH1 (ES19.GCH1_9)
chr14	55369175	55369371	ES19.GCH1_9	.	Pool=1;SUBMITTED_REGION=GCH1 (ES19.GCH1_10),GCH1 (ES19.GCH1_9),GCH1 (ES19.GCH1_8)
chr14	55369334	55369535	ES19.GCH1_10	.	Pool=2;SUBMITTED_REGION=GCH1 (ES19.GCH1_9),GCH1 (ES19.GCH1_10)

## Sheet: Figure S1
Figure S1: workflow of data analysis for NGS
