# Supplementary material for: Detection of Single-Nucleotide and Copy Number Defects Underlying Hyperphenylalaninemia by Next-Generation Sequencing
Source: Biomedicines. 2023 Jul 4;11(7):1899. doi: 10.3390/biomedicines11071899 (PMC10377317; doi:10.3390/biomedicines11071899)
Supplement: Supplementary file 1 [file biomedicines-11-01899-s001.zip › Supplementary Materials S3.xlsx]

## Sheet: Foglio1
Primer name	Sequence (5′-3′)	Product length (bp)	Annealing temperature (°C)
PAH Exon 2
Forward	GGAGGTTTAACAGGAATGAATTGC	225	56.8
Reverse	GGAAGTTTGCTACGACATTATCC
PAH Exon 3
Forward	CCAGTGACTGTCTCCTCACCCTCC	268	57.6
Reverse	ACAGTGTGGAGTTACTTATGTTGC
PAH Exon 5
Forward	GTACCAGACCTCTTCCTATGAAG	195	60.6
Reverse	GATGAGGGCAAGGGAGAAGCAGGC
PAH Exon 6
Forward	TGCTTGAGACACCTATTTTGTGCC	277	58.9
Reverse	CCTCCCCCAACTTTCTGC
PAH Exon 7
Forward	GCCTCTGACTCAGTGGTGATGAGC	240	61.8
Reverse	AGATGGCGCTCATTGTGCCTGGC
PAH Exon 8
Forward	TCATGTAGAAAGACTGAGTCTGGC	260	59.8
Reverse	ACTGTACCTGGTTTCCGCTCTTGC
PAH Exon 10
Forward	AGGTATCCCTTCATCCAGTCAAGG	238	57.7
Reverse	CAATAATGGTTTTCTGTACCCACC
PAH Exon 11
Forward	GATGCAGCAGGGAATACTGATCC	295	60.1
Reverse	GACATTGGAGTCCACTCTCCTGGC
PAH Exon 12
Forward	GACTACCTTTCTCCAAATGGTGC	217	59
Reverse	TCGATTACTGAGAAACCGAGTGGC
PAH CNV Deletion Exon 5
Forward	TTCCCCTCAACAAGCAAGGC	129	60
Reverse	GCCTTGAAAAATCAGGTGTCTCT
PAH CNV Deletion Exon 8
Forward	GGTCACAGACCTATAACTAGAAGGC	145	60
Reverse	CTCCGAGCTCTCTGTGCTTT
PAH CNV Deletion Exon 9
Forward	CCCAGGGAGAGAAGGGACTTA	143	59.9
Reverse	ACTAGGTTGGTTCTGTGGTTCC
SPR_CNV_Deletion_Exon 1
Forward	GTGCTGTGTGCTTGCTGACC	110	61.2
Reverse	GTTGCGGGCGCTAAGGA
PTS_CNV_Deletion_Exon 5
Forward	TGGTTTTGTCTCTAGGAGGCG	104	60
Reverse	AGATACAGTGCCACCCACCT
DNAJC12_CNV_Deletion_Exon 2
Forward	GGGGTTTTCAGGATGCTTGT	119	60.1
Reverse	TGCGCCTGGCATGACTCTTT
DNAJC12_CNV_Deletion_Exon 5
Forward	TCCTTGGACCAGCGGAAAC	143	59.6
Reverse	GCTGCAGTGAAATATTATCCCCAA
GCH1_CNV_Deletion_Exon 5
Forward	CGTTGCTTCAACCACTACCC	141	59.7
Reverse	AGCTTCCAGCTGTTTGTGTCA
QDPR_CNV_Deletion_Exon 7
Forward	TATGCTGGGGTGAGTTCCGT	157	51.3
Reverse	GCATGTGCCCAGATTTTTGCT
